# Supplementary material for: High-throughput screening of cell-free riboswitches by fluorescence-activated droplet sorting
Source: Nucleic Acids Res. 2022 Mar 7;50(6):3535–50. doi: 10.1093/nar/gkac152 (PMC8989549; doi:10.1093/nar/gkac152)
Supplement: gkac152_Supplemental_Files [file gkac152_supplemental_files.zip]

Archive with 2 entries (2 files):
- Tabuchi_NAR_supp_info_1.pdf
- Tabuchi_NAR_supp_info_2_data.xlsx
