# Supplementary material for: High-throughput screening of cell-free riboswitches by fluorescence-activated droplet sorting
Source: Nucleic Acids Res. 2022 Mar 7;50(6):3535–50. doi: 10.1093/nar/gkac152 (PMC8989549; doi:10.1093/nar/gkac152)
Supplement: gkac152_Supplemental_Files [file gkac152_supplemental_files.zip › Tabuchi_NAR_supp_info_2_data.xlsx]

## Sheet: Sequence information
No-riboswitch controls
Fig. 4A	PT7-RBS-GFP11	ggcgaaaggtgcttgttgTAATACGACTCACTATAggaattctaaggaggtaaattaATGcgtgaccacatggtccttcatgagtatgtaaatgctgctgggattacaTAAgacctgctggcatcgtacta
Fig. 4B, 5C, 5D, 6B, 7C	PT7-RBS-eGFP	ttgTAATACGACTCACTATAgggttaaggaggtaaattaATGcgtatgagcaaaggagaagaacttttcactggagttgtcccaattcttgttgaattagatggtgatgttaatgggcacaaattttctgtcagaggagagggtgaaggtgatgctacaatcggaaaactcacccttaaatttatttgcactactggaaaactacctgttccatggccaacacttgtcactactctgacctatggtgttcaatgcttttcccgttatccggatcacatgaaaaggcatgactttttcaagagtgccatgcccgaaggttatgtacaggaacgcactatatctttcaaagatgacgggaaatacaagacgcgtgctgtagtcaagtttgaaggtgatacc…
Histamine ON-switch
Fig. 4A	HA-C1g GFP11 variants	ggcgaaaggtgcttgttgTAATACGACTCACTATAggg[Sequence]CCAGTGGGTTGAAGGAAAGTAACAGAcgcattaatttaaggaggtaaattaATGcgtgaccacatggtccttcatgagtatgtaaatgctgctgggattacaTAAgacctgctggcatcgtacta
Fig. 4B	HA-C1g eGFP variants	ttgTAATACGACTCACTATAggg[Sequence]CCAGTGGGTTGAAGGAAAGTAACAGAcgcattaatttaaggaggtaaattaATGcgtatgagcaaaggagaagaacttttcactggagttgtcccaattcttgttgaattagatggtgatgttaatgggcacaaattttctgtcagaggagagggtgaaggtgatgctacaatcggaaaactcacccttaaatttatttgcactactggaaaactacctgttccatggccaacacttgtcactactctgacctatggtgttcaatgcttttcccgttatccggatcacatgaaaaggcatgactttttcaagagtgccatgcccgaaggttatgtacaggaacgcactatatctttcaaagatgac…
Fig. 5C, 5D	HA-C1g-19 (eGFP)	ttgTAATACGACTCACTATAgggatgcgTCCAGTGGGTTGAAGGAAAGTAACAGAcgcattaatttaaggaggtaaattaATGcgtatgagcaaaggagaagaacttttcactggagttgtcccaattcttgttgaattagatggtgatgttaatgggcacaaattttctgtcagaggagagggtgaaggtgatgctacaatcggaaaactcacccttaaatttatttgcactactggaaaactacctgttccatggccaacacttgtcactactctgacctatggtgttcaatgcttttcccgttatccggatcacatgaaaaggcatgactttttcaagagtgccatgcccgaaggttatgtacaggaacgcactatatctttcaaagatgacggga…
Fig. 5C	HA-C1g-19/OFF (eGFP)	ttgTAATACGACTCACTATAgggataggTCCAGTGGGTTGAAGGAAAGTAACAGAcgcattaatttaaggaggtaaattaATGcgtatgagcaaaggagaagaacttttcactggagttgtcccaattcttgttgaattagatggtgatgttaatgggcacaaattttctgtcagaggagagggtgaaggtgatgctacaatcggaaaactcacccttaaatttatttgcactactggaaaactacctgttccatggccaacacttgtcactactctgacctatggtgttcaatgcttttcccgttatccggatcacatgaaaaggcatgactttttcaagagtgccatgcccgaaggttatgtacaggaacgcactatatctttcaaagatgacggga…
Fig. 5C	HA-C1g-19/ON (eGFP)	ttgTAATACGACTCACTATAgggaaattaatgcgTCCAGTGGGTTGAAGGAAAGTAACAGAcgcattaatttaaggaggtaaattaATGcgtatgagcaaaggagaagaacttttcactggagttgtcccaattcttgttgaattagatggtgatgttaatgggcacaaattttctgtcagaggagagggtgaaggtgatgctacaatcggaaaactcacccttaaatttatttgcactactggaaaactacctgttccatggccaacacttgtcactactctgacctatggtgttcaatgcttttcccgttatccggatcacatgaaaaggcatgactttttcaagagtgccatgcccgaaggttatgtacaggaacgcactatatctttcaaagatg…
Fig. 5C	HA-C1g-19/MM (eGFP)	ttgTAATACGACTCACTATAgggatgcgTCCAGTGGGTTGAAGGAAAGTAACAGAacacataatttaaggaggtaaattaATGcgtatgagcaaaggagaagaacttttcactggagttgtcccaattcttgttgaattagatggtgatgttaatgggcacaaattttctgtcagaggagagggtgaaggtgatgctacaatcggaaaactcacccttaaatttatttgcactactggaaaactacctgttccatggccaacacttgtcactactctgacctatggtgttcaatgcttttcccgttatccggatcacatgaaaaggcatgactttttcaagagtgccatgcccgaaggttatgtacaggaacgcactatatctttcaaagatgacggga…
	Variant	Sequence
	HA-C1g-1	TTGCGT
	HA-C1g-2	TAGCGT
	HA-C1g-3	AGGCGT
	HA-C1g-4	GCGT
	HA-C1g-5	ATGTGT
	HA-C1g-6	AGCGT
	HA-C1g-7	GAGCGT
	HA-C1g-8	CAGCGT
	HA-C1g-9	CTGCGT
	HA-C1g-10	AAGCGT
	HA-C1g-11	CGGCGT
	HA-C1g-12	TGCGT
	HA-C1g-13	GGCGT
	HA-C1g-14	CGCGT
	HA-C1g-15	TGGCGT
	HA-C1g-16	TGTGT
	HA-C1g-17	GTGCGT
	HA-C1g-18	ACGCGT
	HA-C1g-19	ATGCGT
	HA-C1g-20	TTGTT
	HA-C1g-1853	GAAGAC
	HA-C1g-1861	UCAAAA
	HA-C1g-2075	AAAGUA
	HA-C1g-5375	CUUCUU
	HA-C1g-5376	UCCUU
Histamine OFF-switch
Fig. 6B	HA-OFF-a9 eGFP variants	ttgTAATACGACTCACTATgggcgcatt[Sequence]ctttctTCCAGTGGGTTGAAGGAAAGTAACAGAaggaggtaaattaATGcgtatgagcaaaggagaagaacttttcactggagttgtcccaattcttgttgaattagatggtgatgttaatgggcacaaattttctgtcagaggagagggtgaaggtgatgctacaatcggaaaactcacccttaaatttatttgcactactggaaaactacctgttccatggccaacacttgtcactactctgacctatggtgttcaatgcttttcccgttatccggatcacatgaaaaggcatgactttttcaagagtgccatgcccgaaggttatgtacaggaacgcactatatctttcaaagatgac…
	Variant	Sequence
	HA-OFF-a9 WT	AATTTA
	HA-OFF-a9-1	TCTGAC
	HA-OFF-a9-3	TTTCGG
	HA-OFF-a9-13	GCTTGA
	HA-OFF-a9-14	TCTCAC
	HA-OFF-a9-18	TTGAC
Ciprofloxacin ON-switch
Fig. 7C	CFX-a1 eGFP variants	ttgTAATACGACTCACTATgggga[Sequence_1]CAACAGACTAGGTTGTGACTGCTTAGGCAGTTGTGGACGGCTAAGCCCACCAGAGGTCCGTAACTAGTCGcg[Sequence_2]tttaaggaggtaaattaATGcgtatgagcaaaggagaagaacttttcactggagttgtcccaattcttgttgaattagatggtgatgttaatgggcacaaattttctgtcagaggagagggtgaaggtgatgctacaatcggaaaactcacccttaaatttatttgcactactggaaaactacctgttccatggccaacacttgtcactactctgacctatggtgttcaatgcttttcccgttatccggatcacatgaaaaggcatgactttttcaaga…
	Variant	Sequence_1	Sequence_2
	CFX-a1 WT	CCAACG	CATTAA
	CFX-a1-sr5	CCAACG	CGTTAA
	CFX-a1-sr5-2	CGTGCG	CGTTAA
	CFX-a1-sr5-19	GTCGCG	CGTTAA

## Sheet: Fig.4A
ROX	A	A	B	B		GFP	A	A	B	B
Histamine (mM)	5	0	5	0		Histamine (mM)	5	0	5	0
Blank	2307	2128		1922		Blank	230	222		190
PT7-RBS-GFP11	37428	31945		38304		PT7-RBS-GFP11	44817	36148		42303
HA-C1g-1 (GFP11)	36885	39049				HA-C1g-1 (GFP11)	39865	6233
HA-C1g-2 (GFP11)	44930	36818				HA-C1g-2 (GFP11)	45281	5646
HA-C1g-3 (GFP11)	34709	30997				HA-C1g-3 (GFP11)	35444	2749
HA-C1g-4 (GFP11)			35318	33087		HA-C1g-4 (GFP11)			36938	4884
HA-C1g-5 (GFP11)			44689	44399		HA-C1g-5 (GFP11)			39027	3454
HA-C1g-6 (GFP11)			30138	37045		HA-C1g-6 (GFP11)			30884	4282
HA-C1g-7 (GFP11)			41376	36389		HA-C1g-7 (GFP11)			43040	6054
HA-C1g-8 (GFP11)			38578	48936		HA-C1g-8 (GFP11)			37310	4357
HA-C1g-9 (GFP11)			33436	38015		HA-C1g-9 (GFP11)			31547	7131
HA-C1g-10 (GFP11)	37034	34305				HA-C1g-10 (GFP11)	41995	6109
HA-C1g-11 (GFP11)			40286	35120		HA-C1g-11 (GFP11)			37715	5114
HA-C1g-12 (GFP11)			37650	31543		HA-C1g-12 (GFP11)			42272	12710
HA-C1g-13 (GFP11)			37315	35917		HA-C1g-13 (GFP11)			37255	4913
HA-C1g-14 (GFP11)			33081	36015		HA-C1g-14 (GFP11)			34702	6392
HA-C1g-15 (GFP11)			35560	31405		HA-C1g-15 (GFP11)			29071	4263
HA-C1g-16 (GFP11)			50848	36533		HA-C1g-16 (GFP11)			40670	2829
HA-C1g-17 (GFP11)	35417	35852				HA-C1g-17 (GFP11)	42486	14512
HA-C1g-18 (GFP11)	33051	46662				HA-C1g-18 (GFP11)	38372	12396
HA-C1g-19 (GFP11)	33641	33485				HA-C1g-19 (GFP11)	43787	18769
HA-C1g-20 (GFP11)			39486	35446		HA-C1g-20 (GFP11)			8338	1941
HA-C1g-1853 (GFP11)			48610	39374		HA-C1g-1853 (GFP11)			18046	13857
HA-C1g-1861 (GFP11)			38829	38806		HA-C1g-1861 (GFP11)			5947	4991
HA-C1g-2075 (GFP11)			37547	37362		HA-C1g-2075 (GFP11)			2856	1995
HA-C1g-5375 (GFP11)			37150	39998		HA-C1g-5375 (GFP11)			33283	35748
HA-C1g-5376 (GFP11)			44016	36514		HA-C1g-5376 (GFP11)			40401	32455

## Sheet: Fig.4B
ROX	Replicate 1	Replicate 1	Replicate 2	Replicate 2	Replicate 3	Replicate 3		GFP	Replicate 1	Replicate 1	Replicate 2	Replicate 2	Replicate 3	Replicate 3
Histamine (mM)	5	0	5	0	5	0		Histamine (mM)	5	0	5	0	5	0
Blank	1986	2098	1876	1990	4186	4207		Blank	216	232	249	233	233	188
PT7-RBS-eGFP	44014	41724	43582	41299	29271	31623		PT7-RBS-eGFP	25390	22603	24881	23974	14087	15471
HA-C1g-1 (eGFP)	38516	36562	38072	34745	25937	30614		HA-C1g-1 (eGFP)	8565	910	8803	983	6069	777
HA-C1g-2 (eGFP)	37288	44955	37100	39446	35881	29991		HA-C1g-2 (eGFP)	2957	1083	3074	939	3513	756
HA-C1g-3 (eGFP)	42460	47529	37225	30669	29414	29997		HA-C1g-3 (eGFP)	5719	880	5524	692	4466	612
HA-C1g-4 (eGFP)	42110	45304	45957	40304	36098	29738		HA-C1g-4 (eGFP)	5427	1350	6316	1284	5359	846
HA-C1g-5 (eGFP)	38456	46212	48508	42255	32935	39887		HA-C1g-5 (eGFP)	4122	748	5237	823	4138	671
HA-C1g-6 (eGFP)	28809	46403	40034	44831	35226	40920		HA-C1g-6 (eGFP)	6506	976	9175	1029	9619	1029
HA-C1g-7 (eGFP)	45748	47457	44067	49069	35997	35377		HA-C1g-7 (eGFP)	4426	1398	4500	1547	3931	1106
HA-C1g-8 (eGFP)	31937	43037	31145	37950	32273	32831		HA-C1g-8 (eGFP)	2253	922	2362	891	2412	733
HA-C1g-9 (eGFP)	47802	41091	41977	47864	36514	30366		HA-C1g-9 (eGFP)	9496	1026	8636	1194	8072	832
HA-C1g-10 (eGFP)	50495	41818	47033	42645	42354	31529		HA-C1g-10 (eGFP)	27674	1441	26191	1710	26203	1184
HA-C1g-11 (eGFP)	46715	44784	45486	45068	34900	35725		HA-C1g-11 (eGFP)	1701	720	1826	852	1475	696
HA-C1g-12 (eGFP)	38587	36644	43501	46312	42055	31166		HA-C1g-12 (eGFP)	16992	2292	19376	3132	19963	1884
HA-C1g-13 (eGFP)	40740	36352	41735	41151	40020	30407		HA-C1g-13 (eGFP)	3015	1063	3367	1212	3246	927
HA-C1g-14 (eGFP)	45189	40148	47339	41887	29712	29034		HA-C1g-14 (eGFP)	3123	561	3526	678	2462	496
HA-C1g-15 (eGFP)	47138	43407	40797	40180	39357	38221		HA-C1g-15 (eGFP)	2690	964	2571	930	2615	933
HA-C1g-16 (eGFP)	36499	38789	40554	36613	33904	32849		HA-C1g-16 (eGFP)	1496	652	1785	704	1532	589
HA-C1g-17 (eGFP)	37550	38548	36200	44297	27517	36149		HA-C1g-17 (eGFP)	3897	1802	4066	2426	3317	1881
HA-C1g-18 (eGFP)	38206	43219	39573	44833	35907	28186		HA-C1g-18 (eGFP)	15629	1272	18277	1336	16811	922
HA-C1g-19 (eGFP)	47022	46623	46131	46813	27385	29329		HA-C1g-19 (eGFP)	63000	3605	63011	3633	39966	2321
HA-C1g-20 (eGFP)	37098	44019	34577	38668	35937	35097		HA-C1g-20 (eGFP)	695	445	612	467	633	427
HA-C1g-1853 (eGFP)	43160	48628	46256	41247	28382	36516		HA-C1g-1853 (eGFP)	532	679	604	614	440	501
HA-C1g-1861 (eGFP)	30408	40602	39886	38551	31527	31037		HA-C1g-1861 (eGFP)	372	482	500	502	381	424
HA-C1g-2075 (eGFP)	42214	44087	35775	41562	26538	32842		HA-C1g-2075 (eGFP)	506	476	484	493	328	372
HA-C1g-5375 (eGFP)	31545	43840	31661	43395	27979	26426		HA-C1g-5375 (eGFP)	1108	1493	1222	1575	1078	999
HA-C1g-5376 (eGFP)	40774	43083	41828	41498	39095	32873		HA-C1g-5376 (eGFP)	2136	2406	2304	2551	1868	1658

## Sheet: Fig.5C
ROX						GFP
Replicate 1	A	A	B	B		Replicate 1	A	A	B	B
Histamine (mM)	5	0	5	0		Histamine (mM)	5	0	5	0
Blank		1225		973		Blank		124		99
PT7-RBS-eGFP	21615	24916		23317		PT7-RBS-eGFP	8175	6893		7556
HA-C1g-19 (eGFP)	25617	31781				HA-C1g-19 (eGFP)	32210	2039
HA-C1g-19/OFF (eGFP)			23780	26971		HA-C1g-19/OFF (eGFP)			201	193
HA-C1g-19/ON (eGFP)			23880	25433		HA-C1g-19/ON (eGFP)			36707	22078
HA-C1g-19/MM (eGFP)	25561	25146				HA-C1g-19/MM (eGFP)	38107	32294
ROX						GFP
Replicate 2	A	A	B	B		Replicate 2	A	A	B	B
Histamine (mM)	5	0	5	0		Histamine (mM)	5	0	5	0
Blank		1097		1281		Blank		112		117
PT7-RBS-eGFP	26897	19818		24538		PT7-RBS-eGFP	9006	5725		9304
HA-C1g-19 (eGFP)	25254	23372				HA-C1g-19 (eGFP)	29294	1488
HA-C1g-19/OFF (eGFP)			19641	20786		HA-C1g-19/OFF (eGFP)			189	140
HA-C1g-19/ON (eGFP)			22389	24087		HA-C1g-19/ON (eGFP)			35211	24368
HA-C1g-19/MM (eGFP)	23841	22745				HA-C1g-19/MM (eGFP)	27241	32368
ROX						GFP
Replicate 3	A	A	B	B		Replicate 3	A	A	B	B
Histamine (mM)	5	0	5	0		Histamine (mM)	5	0	5	0
Blank	1412	1412	1273	1273		Blank	93	93	150	150
PT7-RBS-eGFP	21042	19333		20034		PT7-RBS-eGFP	6532	5516		7073
HA-C1g-19 (eGFP)	19988	21282				HA-C1g-19 (eGFP)	18865	1025
HA-C1g-19/OFF (eGFP)			23095	23463		HA-C1g-19/OFF (eGFP)			216	163
HA-C1g-19/ON (eGFP)			22447	20780		HA-C1g-19/ON (eGFP)			34104	19884
HA-C1g-19/MM (eGFP)	18827	18165				HA-C1g-19/MM (eGFP)	26418	24540

## Sheet: Fig.5D
ROX									GFP
Replicate 1									Replicate 1
Histamine (mM)	10	5	2.5	1	0.5	0.1	0		Histamine (mM)	10	5	2.5	1	0.5	0.1	0
Blank							961		Blank							100
PT7-RBS-eGFP	26437	28268	27120	24405	29375	27246	23457		PT7-RBS-eGFP	10995	10226	8540	7431	8341	7662	6699
HA-C1g-19 (eGFP)	26591	27526	31839	31706	33709	24599	28937		HA-C1g-19 (eGFP)	44939	34753	27693	13847	9544	2942	1708
ROX									GFP
Replicate 2									Replicate 2
Histamine (mM)	10	5	2.5	1	0.5	0.1	0		Histamine (mM)	10	5	2.5	1	0.5	0.1	0
Blank							1129		Blank							94
PT7-RBS-eGFP	20475	27597	25429	28665	23933	28411	25052		PT7-RBS-eGFP	5981	6737	5683	6023	4399	5346	5408
HA-C1g-19 (eGFP)	24667	23606	24987	25790	30812	30757	26115		HA-C1g-19 (eGFP)	25646	20424	13926	7070	5270	2190	1132
ROX									GFP
Replicate 3									Replicate 3
Histamine (mM)	10	5	2.5	1	0.5	0.1	0		Histamine (mM)	10	5	2.5	1	0.5	0.1	0
Blank							984		Blank							106
PT7-RBS-eGFP	25101	23104	22240	23137	20697	22162	21195		PT7-RBS-eGFP	10073	8097	7285	6935	5929	6452	6835
HA-C1g-19 (eGFP)	23168	21129	22306	20292	24359	25551	20185		HA-C1g-19 (eGFP)	37561	27418	19047	9313	6456	2908	1461

## Sheet: Fig.6B
ROX	Replicate 1	Replicate 1	Replicate 2	Replicate 2	Replicate 3	Replicate 3		GFP	Replicate 1	Replicate 1	Replicate 2	Replicate 2	Replicate 3	Replicate 3
Histamine (mM)	2.5	0	2.5	0	2.5	0		Histamine (mM)	2.5	0	2.5	0	2.5	0
Blank		1225		1097		1186		Blank		124		112		108
PT7-RBS-eGFP	26286	24916	26889	19818	27858	25744		PT7-RBS-eGFP	7885	6893	7751	5725	4991	4159
HA-OFF-a9 WT (eGFP)	24217	25395	22262	17765	22400	30758		HA-OFF-a9 WT (eGFP)	142	178	118	154	113	154
HA-OFF-a9-1 (eGFP)	20934	27149	24708	25392	19419	17884		HA-OFF-a9-1 (eGFP)	328	2977	332	2857	220	1122
HA-OFF-a9-3 (eGFP)	19232	26700	23450	27677	23024	20844		HA-OFF-a9-3 (eGFP)	233	2722	416	2407	336	1298
HA-OFF-a9-13 (eGFP)	27159	20470	21539	23907	21858	20802		HA-OFF-a9-13 (eGFP)	669	3790	553	4439	380	2127
HA-OFF-a9-14 (eGFP)	27732	20819	20152	24668	21125	21935		HA-OFF-a9-14 (eGFP)	580	3490	454	4357	339	2060
HA-OFF-a9-18 (eGFP)	26603	24814	19601	22069	19341	19659		HA-OFF-a9-18 (eGFP)	430	3006	373	2831	297	1255

## Sheet: Fig.7C
ROX	Replicate 1	Replicate 1	Replicate 2	Replicate 2	Replicate 3A	Replicate 3A	Replicate 3B	Replicate 3B		GFP	Replicate 1	Replicate 1	Replicate 2	Replicate 2	Replicate 3A	Replicate 3A	Replicate 3B	Replicate 3B
Ciprofloxacin (µM)	100	0	100	0	100	0	100	0		Ciprofloxacin (µM)	100	0	100	0	100	0	100	0
Blank		1241		1354		1533		1284		Blank		111		112		120		101
PT7-RBS-eGFP	16092	18805	22538	23847	19881	21395		20233		PT7-RBS-eGFP	3357	3815	4700	4759	4362	4564		4657
CFX-a1 WT (eGFP)	20492	19931	25985	29486			26506	30050		CFX-a1 WT (eGFP)	289	176	441	244			400	251
CFX-a1-sr5 (eGFP)	19031	18031	26866	30325	19212	31650				CFX-a1-sr5 (eGFP)	5343	760	8270	1179	5266	1221
CFX-a1-sr5-2 (eGFP)	21915	20405	24354	32242			22254	21110		CFX-a1-sr5-2 (eGFP)	5370	643	4646	919			5301	707
CFX-a1-sr5-19 (eGFP)	19121	19938	23834	23131			21244	21784		CFX-a1-sr5-19 (eGFP)	5488	697	6115	703			6376	851
